# Supplementary material for: Genetic Mapping and QTL Analysis of Stigma Color in Melon (Cucumis melo L.)
Source: Front Plant Sci. 2022 May 9;13:865082. doi: 10.3389/fpls.2022.865082 (PMC9125322; doi:10.3389/fpls.2022.865082)
Supplement: Supplementary file 1 [file Data_Sheet_1.zip › Supplementary Table S2.xlsx]

## Sheet: Sheet1
SUPPLEMENTARY TABLE 2 | Information of 110 melon accessions used in this study.
Variety name	Origin	Source	Stigma color	Base
PI 267083	Turkmenistan	National Mid-Term Genebank for Watermelon and Melon, China	Yellow	T
PI 313980	Uzbekistan	National Mid-Term Genebank for Watermelon and Melon, China	Green	T
PI 353452	Russia	National Mid-Term Genebank for Watermelon and Melon, China	Green	T
Z8	China	National Mid-Term Genebank for Watermelon and Melon, China	Green	A
PI 370020	India	National Mid-Term Genebank for Watermelon and Melon, China	Yellow	T
Topmark	American	Laboratory Maintained	Green	A
PMR6	American	Laboratory Maintained	Green	A
Vedrantais	Italy	Laboratory Maintained	Green	A
Bo Si Pi Ya Zi melon	China	National Mid-Term Genebank for Watermelon and Melon, China	Green	A
Super Early Mature King melon	China	National Mid-Term Genebank for Watermelon and Melon, China	Yellow	T
PI 164432	India	Laboratory Maintained	Green	A
PI 313970	India	Laboratory Maintained	Green	A
An Nong No.3	American	Laboratory Maintained	Green	A
BF	American	Laboratory Maintained	Green	A
Waternut Yellow melon	China, Hebei Province	National Mid-Term Genebank for Watermelon and Melon, China	Yellow	T
MRIL7-51	American	Laboratory Maintained	Yellow	T
PI 174175	Turkey	Laboratory Maintained	Yellow	T
Kurumeke No.6 melon	Japan	National Mid-Term Genebank for Watermelon and Melon, China	Yellow	A
An Nong No.3	American	Laboratory Maintained	Green	A
PI 614355	India	Laboratory Maintained	Green	A
Jing Tian melon	China	National Mid-Term Genebank for Watermelon and Melon, China	Yellow	A
M-012	American	Laboratory Maintained	Green	T
Dr-4	American	Laboratory Maintained	Yellow	A
PI 136210 S1	Canada	National Mid-Term Genebank for Watermelon and Melon, China	Green	A
PI 267083	Turkmenistan	National Mid-Term Genebank for Watermelon and Melon, China	Yellow	T
Hui Shu Zi melon	China	National Mid-Term Genebank for Watermelon and Melon, China	Yellow	T
Italy melon	Italy	National Mid-Term Genebank for Watermelon and Melon, China	Yellow	A
PI 614414	India, Rajasthan	National Mid-Term Genebank for Watermelon and Melon, China	Green	A
PI 304743	EI Salvador	Laboratory Maintained	Green	A
Long Sweet No.4 melon	China, Heilongjiang Province	National Mid-Term Genebank for Watermelon and Melon, China	Yellow	T
PI 140662	Italy	National Mid-Term Genebank for Watermelon and Melon, China	Green	T
Jia Shi melon	China, Xingjiang Province	National Mid-Term Genebank for Watermelon and Melon, China	Green	A
Nong You No.2 melon	China, Taiwan Province	National Mid-Term Genebank for Watermelon and Melon, China	Yellow	T
Changs No.3 melon	American	Laboratory Maintained	Yellow	T
Xin Dong Yang melon	Japan	National Mid-Term Genebank for Watermelon and Melon, China	Yellow	T
Super Early Mature Honey King melon	China	National Mid-Term Genebank for Watermelon and Melon, China	Green	A
WMR29	American	Laboratory Maintained	Green	A
M-012	American	Laboratory Maintained	Green	T
Kurumeke No.6 melon	Japan	National Mid-Term Genebank for Watermelon and Melon, China	Yellow	A
Nong You No.2 melon	China, Taiwan Province	National Mid-Term Genebank for Watermelon and Melon, China	Yellow	T
Dr-5	American	Laboratory Maintained	Yellow	A
PI 304743	EI Salvador	Laboratory Maintained	Green	A
PI 618838	China, Xinjiang Province	Laboratory Maintained	Green	T
PI 124112	India	Laboratory Maintained	Green	A
WMR29	American	Laboratory Maintained	Green	T
PI 164825	India	Laboratory Maintained	Green	A
Cinderella melon	Russia	Laboratory Maintained	Green	A
Nantais Oblong	France	Laboratory Maintained	Green	A
Vedrantais	Italy	Laboratory Maintained	Green	A
MRIL7-51	American	Laboratory Maintained	Green	A
PI 174175	Turkey	Laboratory Maintained	Yellow	T
PI 614433	India	Laboratory Maintained	Green	A
PI 614355	India	Laboratory Maintained	Yellow	A
PI 177351	China	National Mid-Term Genebank for Watermelon and Melon, China	Yellow	T
Croissant honey melon No.1	China	National Mid-Term Genebank for Watermelon and Melon, China	Yellow	T
PI 345548	Ukraine	National Mid-Term Genebank for Watermelon and Melon, China	Green	A
Mei Dou Ye melon	China, Henan Province	National Mid-Term Genebank for Watermelon and Melon, China	Green	A
Green imperial BeryI	China	National Mid-Term Genebank for Watermelon and Melon, China	Green	A
Xiao Guan melon	Russia	Laboratory Maintained	Green	A
Blue Sweet melon	China	National Mid-Term Genebank for Watermelon and Melon, China	Yellow	T
BF	American	Laboratory Maintained	Green	A
Nafl-Tukauie	France	National Mid-Term Genebank for Watermelon and Melon, China	Green	A
Vedrantais	Italy	Laboratory Maintained	Green	A
MRIL7-32	American	Laboratory Maintained	Green	A
M-021	American	Laboratory Maintained	Green	T
Green imperial BeryI	China	National Mid-Term Genebank for Watermelon and Melon, China	Green	A
PI 314653	Kazakhstan	National Mid-Term Genebank for Watermelon and Melon, China	Green	A
Yi Xuan No.1	China, Hong Kong	National Mid-Term Genebank for Watermelon and Melon, China	Green	A
PI 136210 S1	Canada	National Mid-Term Genebank for Watermelon and Melon, China	Green	A
Italy melon	Italy	National Mid-Term Genebank for Watermelon and Melon, China	Yellow	T
WI998	American	Laboratory Maintained	Green	A
MRIL7-32	American	Laboratory Maintained	Green	A
PI 200817	Myanmar	Laboratory Maintained	Green	T
Super Early Mature Honey King melon	China	National Mid-Term Genebank for Watermelon and Melon, China	Green	A
Cinderella melon	Russia	Laboratory Maintained	Green	A
PI 164343	India	Laboratory Maintained	Green	A
PI 164331	India	Laboratory Maintained	Green	A
White Pericarp Crisp melon No.1	China, Xingjiang Province	Laboratory Maintained	Green	T
PI 414723	India	Laboratory Maintained	Green	T
Waternut Yellow melon	China, Hebei Province	National Mid-Term Genebank for Watermelon and Melon, China	Yellow	A
PMR6	American	Laboratory Maintained	Green	A
PI 164331	India	Laboratory Maintained	Green	A
16A	American	Laboratory Maintained	Green	A
Nong You No.2 melon	China, Taiwan Province	National Mid-Term Genebank for Watermelon and Melon, China	Yellow	A
Primo-4	American	National Mid-Term Genebank for Watermelon and Melon, China	Green	A
PI 164825	India	Laboratory Maintained	Green	A
Nafl-Tukauie	France	National Mid-Term Genebank for Watermelon and Melon, China	Green	A
IranH	Iran	Laboratory Maintained	Green	A
Dr-5	American	Laboratory Maintained	Yellow	T
BT19 melon	China	Laboratory Maintained	Yellow	T
Jin Ling melon	China, Jiangsu Province	National Mid-Term Genebank for Watermelon and Melon, China	Green	A
Green Skin and Flesh melon	China, Jiangsu Province	National Mid-Term Genebank for Watermelon and Melon, China	Green	T
PI 164666	India	National Mid-Term Genebank for Watermelon and Melon, China	Green	A
Hua Pi Mian melon	China	National Mid-Term Genebank for Watermelon and Melon, China	Green	T
New century melon	China	National Mid-Term Genebank for Watermelon and Melon, China	Green	A
BT51 melon	China	Laboratory Maintained	Green	A
HN-2 melon	China	Laboratory Maintained	Yellow	T
Q55 melon	China	Laboratory Maintained	Green	T
HN-9 melon	China	Laboratory Maintained	Green	T
Zhen Tian Shuai melon	China	National Mid-Term Genebank for Watermelon and Melon, China	Yellow	T
Tian Ban Ye melon	China	National Mid-Term Genebank for Watermelon and Melon, China	Yellow	T
HN-8 melon	China	Laboratory Maintained	Yellow	T
Shi Dao Jin melon	China, Henan Province	National Mid-Term Genebank for Watermelon and Melon, China	Yellow	A
Jin Man Di No.2 melon	China, Hong Kong	National Mid-Term Genebank for Watermelon and Melon, China	Yellow	T
Q53 melon	China, Heilongjiang Province	Laboratory Maintained	Yellow	T
Ha Ma Su No.4 melon	China, Liaoning Province	National Mid-Term Genebank for Watermelon and Melon, China	Yellow	T
HN-9 melon	China	Laboratory Maintained	Yellow	T
Q37 melon	China, Heilongjiang Province	Laboratory Maintained	Yellow	T
Q53 melon	China, Heilongjiang Province	Laboratory Maintained	Yellow	T
PI 315407	France	National Mid-Term Genebank for Watermelon and Melon, China	Green	A
